# Supplementary material for: Novel POU3F4 variants identified in patients with inner ear malformations exhibit aberrant cellular distribution and lack of SLC6A20 transcriptional upregulation
Source: Front Mol Neurosci. 2022 Sep 29;15:999833. doi: 10.3389/fnmol.2022.999833 (PMC9558712; doi:10.3389/fnmol.2022.999833)
Supplement: Supplementary file 2 [file Data_Sheet_2.xlsx]

## Sheet: Legend
Table S4. Output summary from the RNAseq experiment. The top upregulated transcripts in wild type or p.C327* POU3F4-transfected cells compared to control cells (log2 fold change cut off = 1) as well as the differentially regulated transcripts in wild type and p.C327* POU3F4-transfected cells are listed. The results are ordered according to the statistical significance (DESeq2, Differential gene e…

## Sheet: POU3F4 WT vs. CTRL
	baseMean	log2FoldChange	lfcSE	stat	pvalue	padj	gene_name	Ctrl1_normCounts	Ctrl2_normCounts	Ctrl3_normCounts	POU3F4 C327*_1_normCounts	POU3F4 C327*_2_normCounts	POU3F4 C327*_3_normCounts	POU3F4 WT_1_normCounts	POU3F4 WT_2_normCounts	POU3F4 WT_3_normCounts
ENSG00000244405	44.8644	2.88523	0.393956	7.32374	2.41153e-13	3.87436e-09	ETV5	11.8456	12.4948	13.7769	34.3552	34.9052	14.2415	59.5697	122.708	99.883
ENSG00000196767	134188	11.2378	2.0677	5.43493	5.48179e-08	0.000440352	POU3F4	184.594	0	0	451210	192437	118043	96071.3	174162	175583
ENSG00000163817	10.6498	3.48849	0.681833	5.11633	3.11531e-07	0.0012815	SLC6A20	0.987134	2.88342	2.95219	3.81724	4.98645	3.28649	21.995	24.5415	30.3992
ENSG00000047662	37.6835	1.69254	0.334022	5.06716	4.03801e-07	0.0012815	FAM184B	18.7555	14.4171	21.6494	44.8526	38.8943	23.0054	46.7393	61.3538	69.4838
ENSG00000132357	20.6299	2.30618	0.473932	4.86605	1.1385e-06	0.00203236	CARD6	5.9228	11.5337	9.84065	3.81724	4.98645	14.2415	34.8254	60.3313	40.1703
ENSG00000175832	9.57205	3.37671	0.707401	4.7734	1.81143e-06	0.00291024	ETV4	0.987134	3.84456	1.96813	2.86293	1.99458	3.28649	17.4127	25.5641	28.2278
ENSG00000223573	117.849	1.14801	0.246684	4.65377	3.25927e-06	0.00458369	TINCR	70.0865	57.6684	73.8048	166.05	161.561	84.3532	123.722	160.543	162.853
ENSG00000166825	12.6751	3.0755	0.662307	4.64362	3.42365e-06	0.00458369	ANPEP	1.97427	1.92228	4.92032	16.2233	7.97832	6.57298	15.5798	30.6769	28.2278
ENSG00000089820	48.0429	1.05163	0.241471	4.35511	1.33001e-05	0.0152628	ARHGAP4	32.5754	32.6788	33.4582	48.6698	39.8916	40.5334	69.6507	65.4441	69.4838
ENSG00000012171	62.6927	1.05675	0.249187	4.24077	2.22752e-05	0.0238582	SEMA3B	34.5497	46.1348	51.1714	65.8474	55.8483	36.1514	85.2305	99.1887	90.1119
ENSG00000015520	33.4393	1.8999	0.462586	4.10712	4.0062e-05	0.0357576	NPC1L1	11.8456	8.65027	14.761	70.619	36.8997	26.2919	24.7443	58.2862	48.8558
ENSG00000168314	6.93649	3.89116	1.00106	3.88703	0.00010148	0.0740037	MOBP	0.987134	0	1.96813	8.58879	4.98645	2.19099	10.9975	15.3385	17.371
ENSG00000257335	33.5011	1.59486	0.411726	3.8736	0.000107241	0.0740037	MGAM	24.6783	15.3783	8.85658	39.1267	46.8726	18.6234	37.5747	58.2862	52.1129
ENSG00000050628	5.969	5.03259	1.30435	3.85832	0.000114171	0.0740037	PTGER3	0.987134	0	0	4.77155	7.97832	5.47748	8.24811	14.3159	11.9425
ENSG00000168477	73.4104	1.23712	0.328025	3.77143	0.000162315	0.0931342	TNXB	43.4339	40.3679	45.267	94.4767	99.729	32.8649	82.4811	113.505	108.569
ENSG00000138109	5.56845	5.00777	1.33921	3.73934	0.000184501	0.0988066	CYP2C9	0.987134	0	0	5.72586	4.98645	4.38199	4.58228	15.3385	14.1139
ENSG00000091513	16.1363	1.77827	0.486938	3.65194	0.000260263	0.134883	TF	6.90994	7.68913	7.87252	18.1319	19.9458	7.66847	24.7443	32.7221	19.5423
ENSG00000137265	13.8659	1.86547	0.515887	3.61604	0.000299149	0.137972	IRF4	2.9614	7.68913	6.88845	12.406	19.9458	10.955	23.8279	18.4062	21.7137
ENSG00000176927	18	1.58032	0.438065	3.6075	0.000309163	0.137972	EFCAB5	7.89707	7.68913	7.87252	26.7207	20.9431	20.8144	22.9114	27.6092	19.5423
ENSG00000170458	10.0595	2.18689	0.608952	3.59124	0.000329108	0.142904	CD14	2.9614	3.84456	3.93626	11.4517	12.9648	6.57298	18.3291	16.361	14.1139
ENSG00000156194	7.08576	2.75347	0.769687	3.57739	0.000347046	0.14465	PPEF2	1.97427	1.92228	1.96813	6.68017	5.98374	5.47748	9.16457	14.3159	16.2853
ENSG00000167550	25.9484	1.22709	0.345184	3.55488	0.000378146	0.14465	RHEBL1	15.7941	16.3394	12.7928	29.5836	30.916	23.0054	34.8254	39.88	30.3992
ENSG00000087589	32.6306	1.5147	0.431727	3.50845	0.00045072	0.168401	CASS4	19.7427	9.61141	18.6972	56.3043	29.9187	21.9099	29.3266	59.3087	48.8558
ENSG00000170345	29.757	1.21122	0.352172	3.43929	0.000583231	0.195122	FOS	17.7684	16.3394	17.7132	32.4466	29.9187	32.8649	27.4937	36.8123	56.4556
ENSG00000158683	20.1339	1.67077	0.493516	3.38544	0.000710637	0.215417	PKD1L1	18.7555	2.88342	9.84065	15.269	17.9512	16.4324	24.7443	46.0154	29.3135
ENSG00000146221	8.70144	2.55207	0.75549	3.37803	0.000730068	0.217209	TCTE1	1.97427	1.92228	4.92032	3.81724	5.98374	7.66847	6.4152	17.3836	28.2278
ENSG00000099365	13.3615	1.77248	0.531275	3.33628	0.00084907	0.243592	STX1B	4.93567	7.68913	6.88845	10.4974	7.97832	15.3369	14.6633	32.7221	19.5423
ENSG00000143110	16.8876	1.51838	0.458156	3.3141	0.000919389	0.248997	C1orf162	5.9228	5.76684	14.761	17.1776	14.9594	17.5279	20.1621	29.6544	26.0564
ENSG00000004468	3.99137	4.62859	1.39873	3.30914	0.000935846	0.248997	CD38	0.987134	0	0	1.90862	5.98374	1.0955	8.24811	12.2708	5.42843
ENSG00000122735	8.54535	2.10738	0.647246	3.25592	0.00113025	0.268362	DNAI1	2.9614	3.84456	2.95219	7.63448	11.9675	5.47748	14.6633	13.2933	14.1139
ENSG00000102349	6.71859	2.54827	0.78336	3.253	0.00114192	0.268362	KLF8	2.9614	1.92228	0.984065	5.72586	8.97561	5.47748	10.081	10.2256	14.1139
ENSG00000197889	2.33732	4.97534	1.5307	3.25037	0.00115256	0.268362	MEIG1	0	0	0	1.90862	0	2.19099	5.49874	8.18051	3.25706
ENSG00000136449	6.0072	3.05974	0.945427	3.23636	0.00121065	0.274057	MYCBPAP	0.987134	0	2.95219	6.68017	3.98916	6.57298	7.33165	8.18051	17.371
ENSG00000231925	11.4047	1.92495	0.59798	3.21908	0.00128602	0.274057	TAPBP	8.8842	2.88342	2.95219	10.4974	11.9675	9.85947	24.7443	10.2256	20.628
ENSG00000188037	4.57011	3.31742	1.03243	3.21322	0.00131257	0.274057	CLCN1	0	1.92228	0.984065	3.81724	2.99187	2.19099	9.16457	9.20308	10.8569
ENSG00000128242	10.6521	1.71018	0.533118	3.20788	0.00133719	0.274057	GAL3ST1	6.90994	3.84456	6.88845	5.72586	6.98103	7.66847	14.6633	21.4738	21.7137
ENSG00000155265	28.5159	1.11046	0.349032	3.18155	0.00146489	0.2929	GOLGA7B	17.7684	17.3005	20.6654	35.3095	22.9377	21.9099	29.3266	49.0831	42.3417
ENSG00000169403	18.0932	1.42988	0.452717	3.15844	0.00158618	0.303523	PTAFR	14.807	7.68913	9.84065	20.9948	7.97832	14.2415	21.995	32.7221	32.5706
ENSG00000128342	35.9121	1.01837	0.324176	3.1414	0.00168141	0.303523	LIF	17.7684	23.0674	23.6175	49.6241	48.8672	29.5784	38.4912	54.1959	37.999
ENSG00000141294	26.3738	1.03222	0.329661	3.13115	0.00174126	0.3053	LRRC46	21.7169	22.1062	14.761	21.9491	16.9539	19.7189	33.9089	44.9928	41.256
ENSG00000105499	18.8538	1.36336	0.437347	3.11735	0.00182486	0.306027	PLA2G4C	10.8585	7.68913	12.7928	27.675	17.9512	12.0505	22.9114	31.6995	26.0564
ENSG00000185527	2.68706	4.59838	1.48715	3.09207	0.00198766	0.322563	PDE6G	0	0	0	5.72586	0.99729	4.38199	4.58228	3.06769	5.42843
ENSG00000161180	25.858	1.1203	0.363797	3.07947	0.00207366	0.326622	CCDC116	18.7555	15.3783	14.761	28.6293	30.916	17.5279	26.5772	37.8349	42.3417
ENSG00000155657	5.94588	2.45629	0.805693	3.04867	0.00229861	0.354258	TTN	2.9614	2.88342	0.984065	1.90862	1.99458	5.47748	18.3291	9.20308	9.77117
ENSG00000186088	2.9926	5.59656	1.83877	3.04364	0.00233732	0.354258	GSAP	0	0	0	0	0.99729	0	23.8279	1.02256	1.08569
ENSG00000103196	16.458	1.40213	0.462279	3.03308	0.00242069	0.356796	CRISPLD2	5.9228	13.456	8.85658	18.1319	17.9512	8.76397	20.1621	25.5641	29.3135
ENSG00000198520	8.18268	2.06495	0.683965	3.01909	0.00253537	0.370302	C1orf228	2.9614	1.92228	5.90439	6.68017	8.97561	2.19099	17.4127	10.2256	17.371
ENSG00000066923	12.9667	1.71744	0.573158	2.99645	0.00273141	0.38159	STAG3	6.90994	4.8057	6.88845	8.58879	22.9377	5.47748	21.995	17.3836	21.7137
ENSG00000125998	2.12192	4.59741	1.53789	2.98943	0.00279498	0.383796	FAM83C	0	0	0	0.95431	3.98916	1.0955	3.66583	6.13538	3.25706
ENSG00000145416	3.88436	4.70091	1.57724	2.98047	0.00287805	0.391854	MARCH1	0.987134	0	0	3.81724	1.99458	1.0955	22.9114	3.06769	1.08569
ENSG00000123901	20.1159	1.14614	0.386033	2.96903	0.00298746	0.399971	GPR83	15.7941	11.5337	11.8088	19.0862	22.9377	13.146	25.6608	30.6769	30.3992
ENSG00000068831	23.9044	1.37917	0.469692	2.93632	0.00332129	0.413643	RASGRP2	13.8199	9.61141	17.7132	24.8121	20.9431	21.9099	59.5697	16.361	30.3992
ENSG00000145287	13.1605	1.42749	0.494245	2.88822	0.00387424	0.455661	PLAC8	4.93567	6.72799	9.84065	12.406	15.9566	10.955	23.8279	15.3385	18.4566
ENSG00000132837	17.5936	1.33101	0.461164	2.88621	0.00389913	0.455661	DMGDH	13.8199	10.5725	5.90439	20.9948	13.9621	16.4324	15.5798	30.6769	30.3992
ENSG00000169896	7.35456	1.90624	0.66484	2.86722	0.00414096	0.471667	ITGAM	2.9614	1.92228	5.90439	6.68017	4.98645	3.28649	10.9975	15.3385	14.1139
ENSG00000188959	3.69668	3.50865	1.22557	2.86287	0.0041982	0.471667	C9orf152	0.987134	0.961141	0	3.81724	2.99187	2.19099	6.4152	6.13538	9.77117
ENSG00000278685	4.46845	2.80284	0.981294	2.85627	0.00428657	0.475102	IQCA1L	2.9614	0.961141	0	3.81724	3.98916	1.0955	7.33165	9.20308	10.8569
ENSG00000111679	5.78551	2.7084	0.948265	2.85616	0.00428792	0.475102	PTPN6	2.9614	0.961141	1.96813	2.86293	1.99458	3.28649	27.4937	5.11282	5.42843
ENSG00000151360	4.82959	3.44697	1.2125	2.84286	0.00447114	0.492009	ALLC	0	0.961141	0.984065	7.63448	6.98103	5.47748	3.66583	11.2482	6.51411
ENSG00000157680	4.89766	2.74583	0.970154	2.8303	0.00465038	0.498086	DGKI	0	1.92228	2.95219	0	2.99187	3.28649	6.4152	10.2256	16.2853
ENSG00000185022	23.9427	1.06027	0.378744	2.79944	0.00511915	0.531875	MAFF	18.7555	10.5725	19.6813	24.8121	23.935	15.3369	25.6608	40.9026	35.8276
ENSG00000188039	2.3612	4.38814	1.5691	2.79659	0.00516448	0.531875	NWD1	0	0	0	4.77155	3.98916	1.0955	0.916457	6.13538	4.34274
ENSG00000125510	17.7358	1.25177	0.448336	2.79203	0.00523786	0.533126	OPRL1	10.8585	15.3783	5.90439	20.9948	10.9702	18.6234	22.9114	22.4964	31.4849
ENSG00000205853	25.8697	1.02626	0.367924	2.78932	0.00528184	0.533698	RFPL3S	13.8199	13.456	20.6654	30.5379	36.8997	19.7189	28.4102	37.8349	31.4849
ENSG00000188822	1.79844	4.73611	1.70468	2.7783	0.00546436	0.540844	CNR2	0	0	0	0.95431	0.99729	0	10.081	3.06769	1.08569
ENSG00000226979	4.96293	3.03965	1.09648	2.77219	0.00556804	0.540844	LTA	0.987134	0.961141	0.984065	9.5431	6.98103	1.0955	6.4152	12.2708	5.42843
ENSG00000101203	16.2289	1.24134	0.448176	2.76977	0.00560961	0.540844	COL20A1	9.87134	11.5337	12.7928	12.406	13.9621	4.38199	20.1621	32.7221	28.2278
ENSG00000162728	1.69555	4.50565	1.64445	2.73991	0.00614563	0.587713	KCNJ9	0	0	0	0.95431	1.99458	0	1.83291	6.13538	4.34274
ENSG00000143772	2.583	4.13036	1.52875	2.70179	0.00689681	0.626012	ITPKB	0	0	0.984065	0.95431	1.99458	1.0955	10.9975	6.13538	1.08569
ENSG00000156966	10.4944	1.71085	0.633911	2.69888	0.00695725	0.627456	B3GNT7	2.9614	4.8057	5.90439	19.0862	8.97561	7.66847	8.24811	19.4287	17.371
ENSG00000204428	19.3324	1.11762	0.414635	2.69543	0.00702988	0.627456	LY6G5C	11.8456	9.61141	11.8088	20.0405	28.9214	19.7189	22.9114	30.6769	18.4566
ENSG00000095303	7.0708	1.95721	0.727945	2.68867	0.00717366	0.634836	PTGS1	3.94854	1.92228	1.96813	8.58879	8.97561	7.66847	6.4152	13.2933	10.8569
ENSG00000105219	8.04536	2.00947	0.749563	2.68086	0.00734331	0.634891	CNTD2	2.9614	0.961141	4.92032	8.58879	14.9594	4.38199	7.33165	16.361	11.9425
ENSG00000187695	1.57347	4.2299	1.58308	2.67194	0.00754148	0.637692	AC112484.1	0	0	0	1.90862	0.99729	1.0955	2.74937	3.06769	4.34274
ENSG00000162894	5.98296	2.98533	1.12129	2.6624	0.00775853	0.651797	FCMR	2.9614	0.961141	0.984065	1.90862	1.99458	6.57298	32.076	2.04513	4.34274
ENSG00000166278	24.8078	1.03359	0.392219	2.63522	0.00840819	0.665434	C2	15.7941	14.4171	15.745	41.0353	19.9458	21.9099	23.8279	34.7672	35.8276
ENSG00000169246	43.3526	1.01057	0.383688	2.63383	0.00844282	0.665434	NPIPB3	18.7555	41.3291	18.6972	62.0302	28.9214	61.3478	54.071	39.88	65.1411
ENSG00000143127	18.6913	1.12664	0.427799	2.63356	0.00844943	0.665434	ITGA10	11.8456	13.456	12.7928	17.1776	19.9458	9.85947	24.7443	38.8574	19.5423
ENSG00000131095	4.68797	3.60998	1.3734	2.62849	0.0085764	0.668876	GFAP	0	0	1.96813	1.90862	8.97561	5.47748	6.4152	16.361	1.08569
ENSG00000283439	2.35106	3.94723	1.50785	2.61779	0.00885018	0.67258	SPEM3	0	0.961141	0	0.95431	2.99187	0	3.66583	7.15795	5.42843
ENSG00000257743	8.66607	1.91755	0.733138	2.61554	0.00890869	0.67258	MGAM2	3.94854	3.84456	1.96813	15.269	13.9621	2.19099	13.7469	13.2933	9.77117
ENSG00000166863	5.1787	2.49858	0.956502	2.6122	0.00899603	0.675375	TAC3	2.9614	0.961141	0.984065	4.77155	7.97832	1.0955	5.49874	7.15795	15.1996
ENSG00000168421	4.03654	2.87497	1.10475	2.60238	0.00925801	0.678396	RHOH	0.987134	0.961141	0.984065	2.86293	5.98374	3.28649	12.8304	4.09026	4.34274
ENSG00000188508	9.90124	1.70041	0.654091	2.59965	0.00933185	0.678396	KRTDAP	1.97427	3.84456	4.92032	17.1776	9.9729	16.4324	11.9139	16.361	6.51411
ENSG00000175592	6.95986	1.82288	0.702791	2.59378	0.00949285	0.68555	FOSL1	3.94854	4.8057	0.984065	6.68017	5.98374	5.47748	8.24811	10.2256	16.2853
ENSG00000130203	28.2634	1.02711	0.398115	2.57993	0.00988196	0.696369	APOE	12.8327	15.3783	25.5857	29.5836	44.8781	16.4324	33.9089	38.8574	36.9133
ENSG00000168350	15.1554	1.14063	0.444595	2.56554	0.0103015	0.714316	DEGS2	11.8456	9.61141	10.8247	14.3147	9.9729	8.76397	21.995	31.6995	17.371
ENSG00000099957	2.24812	3.84148	1.49944	2.56194	0.0104089	0.714316	P2RX6	0.987134	0	0	0	1.99458	2.19099	4.58228	6.13538	4.34274
ENSG00000167483	6.91374	1.71558	0.672728	2.55018	0.0107669	0.717761	FAM129C	3.94854	2.88342	4.92032	3.81724	3.98916	4.38199	19.2456	8.18051	10.8569
ENSG00000123338	6.86549	1.8342	0.724348	2.53221	0.0113346	0.728439	NCKAP1L	3.94854	4.8057	1.96813	5.72586	2.99187	4.38199	19.2456	13.2933	5.42843
ENSG00000004939	1.8994	3.89797	1.54398	2.52462	0.0115824	0.735502	SLC4A1	0	0	0	2.86293	3.98916	2.19099	2.74937	2.04513	3.25706
ENSG00000124772	8.4858	1.48794	0.595833	2.49724	0.0125163	0.758817	CPNE5	4.93567	5.76684	4.92032	8.58879	2.99187	5.47748	18.3291	11.2482	14.1139
ENSG00000179564	1.9306	3.85827	1.54811	2.49224	0.0126939	0.760363	LSMEM2	0.987134	0	0	0	0	1.0955	3.66583	5.11282	6.51411
ENSG00000176381	2.32333	4.08935	1.64374	2.48784	0.0128521	0.760363	PRR18	0	0	0	6.68017	4.98645	0	1.83291	3.06769	4.34274
ENSG00000158113	4.14519	2.80223	1.138	2.46243	0.0138	0.775213	LRRC43	0.987134	1.92228	0	4.77155	7.97832	1.0955	4.58228	5.11282	10.8569
ENSG00000130518	4.29127	2.92562	1.20102	2.43595	0.0148529	0.798015	KIAA1683	0.987134	0	2.95219	0	3.98916	1.0955	19.2456	8.18051	2.17137
ENSG00000111319	2.32187	3.7416	1.53806	2.43267	0.0149878	0.798015	SCNN1A	0	0	0.984065	2.86293	2.99187	0	5.49874	2.04513	6.51411
ENSG00000196503	7.48357	1.78881	0.735358	2.43257	0.0149922	0.798015	ARL9	2.9614	2.88342	2.95219	13.3603	6.98103	7.66847	5.49874	16.361	8.68548
ENSG00000157601	2.72881	4.42969	1.82862	2.42242	0.0154176	0.810162	MX1	0	0.961141	0	0	0	1.0955	19.2456	0	3.25706

## Sheet: POU3F4 p.C327X  vs. CTRL
	baseMean	log2FoldChange	lfcSE	stat	pvalue	padj	gene_name	Ctrl1_normCounts	Ctrl2_normCounts	Ctrl3_normCounts	POU3F4 C327*_1_normCounts	POU3F4 C327*_2_normCounts	POU3F4 C327*_3_normCounts	POU3F4 WT_1_normCounts	POU3F4 WT_2_normCounts	POU3F4 WT_3_normCounts
ENSG00000173110	24.4205	3.57374	0.601097	5.94536	2.75849e-09	4.70432e-05	HSPA6	3.94854	5.76684	4.92032	108.791	39.8916	25.1964	9.16457	11.2482	10.8569
ENSG00000196767	134188	12.0107	2.0677	5.80871	6.29571e-09	5.36835e-05	POU3F4	184.594	0	0	451210	192437	118043	96071.3	174162	175583
ENSG00000100867	443.011	1.44134	0.294932	4.88703	1.02369e-06	0.00349161	DHRS2	313.909	238.363	227.319	953.356	729.019	433.817	340.005	369.146	382.161
ENSG00000187775	43.5361	1.82057	0.38409	4.73996	2.13757e-06	0.00548006	DNAH17	19.7427	16.3394	30.506	106.883	84.7697	42.7244	21.995	27.6092	41.256
ENSG00000223573	117.849	1.03582	0.247531	4.18463	2.85628e-05	0.0335783	TINCR	70.0865	57.6684	73.8048	166.05	161.561	84.3532	123.722	160.543	162.853
ENSG00000015520	33.4393	1.93123	0.462345	4.17703	2.95341e-05	0.0335783	NPC1L1	11.8456	8.65027	14.761	70.619	36.8997	26.2919	24.7443	58.2862	48.8558
ENSG00000102387	32.8665	1.47551	0.387533	3.80746	0.000140404	0.0920941	TAF7L	19.7427	17.3005	25.5857	84.9336	58.8401	29.5784	21.995	20.4513	17.371
ENSG00000169085	11.2407	2.2219	0.58773	3.78048	0.000156529	0.0988686	C8orf46	4.93567	2.88342	4.92032	20.0405	25.9295	13.146	7.33165	13.2933	8.68548
ENSG00000140873	68.8534	1.35103	0.368638	3.66491	0.000247422	0.134641	ADAMTS18	27.6397	37.4845	48.2192	156.507	85.767	46.0108	82.4811	72.6021	62.9697
ENSG00000176927	18	1.54907	0.43909	3.52791	0.000418851	0.152759	EFCAB5	7.89707	7.68913	7.87252	26.7207	20.9431	20.8144	22.9114	27.6092	19.5423
ENSG00000167995	36.0974	1.18604	0.341833	3.46964	0.000521166	0.161599	BEST1	23.6912	24.0285	21.6494	67.756	60.8347	28.4829	31.1595	35.7897	31.4849
ENSG00000182179	54.5537	1.03673	0.306332	3.38433	0.000713518	0.192923	UBA7	32.5754	35.5622	38.3785	99.2483	77.7886	40.5334	51.3216	62.3764	53.1986
ENSG00000188508	9.90124	2.0191	0.645246	3.1292	0.00175286	0.261284	KRTDAP	1.97427	3.84456	4.92032	17.1776	9.9729	16.4324	11.9139	16.361	6.51411
ENSG00000050628	5.969	4.11694	1.32521	3.10662	0.00189237	0.274886	PTGER3	0.987134	0	0	4.77155	7.97832	5.47748	8.24811	14.3159	11.9425
ENSG00000185527	2.68706	4.36502	1.49708	2.91569	0.00354899	0.372651	PDE6G	0	0	0	5.72586	0.99729	4.38199	4.58228	3.06769	5.42843
ENSG00000138109	5.56845	3.84879	1.36782	2.81381	0.00489584	0.438163	CYP2C9	0.987134	0	0	5.72586	4.98645	4.38199	4.58228	15.3385	14.1139
ENSG00000106483	1.95712	4.38564	1.57759	2.77996	0.00543655	0.450971	SFRP4	0	0	0	2.86293	2.99187	5.47748	0.916457	1.02256	4.34274
ENSG00000151360	4.82959	3.36704	1.21515	2.77089	0.00559039	0.454736	ALLC	0	0.961141	0.984065	7.63448	6.98103	5.47748	3.66583	11.2482	6.51411
ENSG00000113389	15.5305	1.21515	0.441496	2.75235	0.00591697	0.455525	NPR3	10.8585	8.65027	7.87252	20.9948	25.9295	16.4324	17.4127	15.3385	16.2853
ENSG00000244405	44.8644	1.14081	0.415786	2.74374	0.00607435	0.455525	ETV5	11.8456	12.4948	13.7769	34.3552	34.9052	14.2415	59.5697	122.708	99.883
ENSG00000176381	2.32333	4.45004	1.62874	2.7322	0.00629134	0.455525	PRR18	0	0	0	6.68017	4.98645	0	1.83291	3.06769	4.34274
ENSG00000164776	16.65	1.25611	0.460043	2.73042	0.00632529	0.455525	PHKG1	10.8585	12.4948	6.88845	30.5379	23.935	17.5279	10.9975	22.4964	14.1139
ENSG00000124557	1.80568	4.23187	1.55328	2.72448	0.00644035	0.455569	BTN1A1	0	0	0	2.86293	3.98916	3.28649	1.83291	1.02256	3.25706
ENSG00000087589	32.6306	1.17896	0.43651	2.70088	0.00691568	0.461193	CASS4	19.7427	9.61141	18.6972	56.3043	29.9187	21.9099	29.3266	59.3087	48.8558
ENSG00000137270	16.0254	1.5313	0.570204	2.68552	0.00724163	0.469577	GCM1	10.8585	8.65027	8.85658	43.8983	29.9187	7.66847	10.9975	8.18051	15.1996
ENSG00000188039	2.3612	4.2046	1.57762	2.66515	0.00769532	0.489618	NWD1	0	0	0	4.77155	3.98916	1.0955	0.916457	6.13538	4.34274
ENSG00000004939	1.8994	4.07195	1.53498	2.65277	0.00798336	0.499831	SLC4A1	0	0	0	2.86293	3.98916	2.19099	2.74937	2.04513	3.25706
ENSG00000257335	33.5011	1.10372	0.418837	2.63521	0.00840858	0.500904	MGAM	24.6783	15.3783	8.85658	39.1267	46.8726	18.6234	37.5747	58.2862	52.1129
ENSG00000166825	12.6751	1.81814	0.691675	2.6286	0.00857368	0.500904	ANPEP	1.97427	1.92228	4.92032	16.2233	7.97832	6.57298	15.5798	30.6769	28.2278
ENSG00000010030	4.06576	2.98142	1.13459	2.62775	0.00859511	0.500904	ETV7	2.9614	0	0	9.5431	5.98374	7.66847	0.916457	4.09026	5.42843
ENSG00000159164	15.2565	1.18521	0.463913	2.55481	0.0106247	0.542494	SV2A	9.87134	8.65027	10.8247	17.1776	31.9133	17.5279	13.7469	10.2256	17.371
ENSG00000204428	19.3324	1.04841	0.416644	2.51632	0.0118588	0.555345	LY6G5C	11.8456	9.61141	11.8088	20.0405	28.9214	19.7189	22.9114	30.6769	18.4566
ENSG00000179546	12.9437	1.15672	0.463111	2.49771	0.0124998	0.562058	HTR1D	10.8585	9.61141	5.90439	18.1319	19.9458	20.8144	10.081	9.20308	11.9425
ENSG00000234719	8.47851	1.5151	0.613824	2.4683	0.0135758	0.578805	NPIPB2	2.9614	4.8057	4.92032	13.3603	12.9648	9.85947	6.4152	11.2482	9.77117
ENSG00000137265	13.8659	1.30476	0.53108	2.45681	0.0140176	0.582377	IRF4	2.9614	7.68913	6.88845	12.406	19.9458	10.955	23.8279	18.4062	21.7137
ENSG00000170458	10.0595	1.5369	0.629042	2.44324	0.0145561	0.588244	CD14	2.9614	3.84456	3.93626	11.4517	12.9648	6.57298	18.3291	16.361	14.1139
ENSG00000060140	10.4958	1.35284	0.56151	2.4093	0.0159833	0.601721	STYK1	8.8842	4.8057	2.95219	14.3147	14.9594	13.146	10.9975	9.20308	15.1996
ENSG00000128510	2.56476	3.53794	1.47114	2.4049	0.0161767	0.603705	CPA4	0.987134	0	0	2.86293	4.98645	4.38199	3.66583	5.11282	1.08569
ENSG00000033122	1.81862	4.06046	1.69637	2.39362	0.0166828	0.613063	LRRC7	0	0	0	4.77155	1.99458	2.19099	0	3.06769	4.34274
ENSG00000151364	7.16442	1.63166	0.684087	2.38516	0.0170716	0.622093	KCTD14	1.97427	3.84456	3.93626	11.4517	9.9729	8.76397	5.49874	8.18051	10.8569
ENSG00000168314	6.93649	2.44494	1.04213	2.34609	0.0189718	0.644361	MOBP	0.987134	0	1.96813	8.58879	4.98645	2.19099	10.9975	15.3385	17.371
ENSG00000226979	4.96293	2.60513	1.11073	2.34543	0.0190051	0.644361	LTA	0.987134	0.961141	0.984065	9.5431	6.98103	1.0955	6.4152	12.2708	5.42843
ENSG00000162267	1.75607	4.04836	1.73813	2.32915	0.0198509	0.652609	ITIH3	0	0	0	4.77155	2.99187	1.0955	1.83291	5.11282	0
ENSG00000141052	1.45475	3.89122	1.67234	2.32681	0.0199755	0.652609	MYOCD	0	0	0	4.77155	0.99729	2.19099	0.916457	2.04513	2.17137
ENSG00000163806	13.1276	1.55835	0.671986	2.31901	0.0203942	0.660142	SPDYA	8.8842	0.961141	8.85658	16.2233	31.9133	6.57298	16.4962	17.3836	10.8569
ENSG00000257017	1.45563	3.8847	1.67702	2.31643	0.0205351	0.660142	HP	0	0	0	3.81724	2.99187	1.0955	0.916457	1.02256	3.25706
ENSG00000257743	8.66607	1.70049	0.739744	2.29875	0.0215193	0.666044	MGAM2	3.94854	3.84456	1.96813	15.269	13.9621	2.19099	13.7469	13.2933	9.77117
ENSG00000095303	7.0708	1.69131	0.737907	2.29203	0.0219038	0.671847	PTGS1	3.94854	1.92228	1.96813	8.58879	8.97561	7.66847	6.4152	13.2933	10.8569
ENSG00000158516	2.45484	3.5042	1.54059	2.27458	0.0229309	0.677515	CPA2	0.987134	0	0	7.63448	1.99458	2.19099	0.916457	5.11282	3.25706
ENSG00000196503	7.48357	1.67756	0.739502	2.2685	0.0232986	0.677515	ARL9	2.9614	2.88342	2.95219	13.3603	6.98103	7.66847	5.49874	16.361	8.68548
ENSG00000169181	7.5137	1.80115	0.794253	2.26773	0.023346	0.677515	GSG1L	3.94854	1.92228	2.95219	20.0405	5.98374	4.38199	6.4152	13.2933	8.68548
ENSG00000255837	8.63874	1.39288	0.61428	2.2675	0.0233599	0.677515	TAS2R20	3.94854	2.88342	5.90439	11.4517	10.9702	10.955	13.7469	9.20308	8.68548
ENSG00000179520	1.99247	3.51163	1.57066	2.23577	0.0253669	0.706955	SLC17A8	0.987134	0	0	7.63448	0.99729	3.28649	1.83291	1.02256	2.17137
ENSG00000102349	6.71859	1.78535	0.810548	2.20264	0.02762	0.714828	KLF8	2.9614	1.92228	0.984065	5.72586	8.97561	5.47748	10.081	10.2256	14.1139
ENSG00000130513	14.1928	1.05948	0.481637	2.19975	0.0278248	0.714828	GDF15	9.87134	9.61141	8.85658	29.5836	15.9566	13.146	16.4962	12.2708	11.9425
ENSG00000105219	8.04536	1.67204	0.760248	2.19934	0.0278537	0.714828	CNTD2	2.9614	0.961141	4.92032	8.58879	14.9594	4.38199	7.33165	16.361	11.9425
ENSG00000136449	6.0072	2.13706	0.975808	2.19004	0.0285211	0.718185	MYCBPAP	0.987134	0	2.95219	6.68017	3.98916	6.57298	7.33165	8.18051	17.371
ENSG00000152779	2.12568	3.27379	1.49681	2.18718	0.0287297	0.718185	SLC16A12	0	0.961141	0	1.90862	4.98645	3.28649	2.74937	3.06769	2.17137
ENSG00000125998	2.12192	3.48942	1.59783	2.18385	0.0289733	0.718185	FAM83C	0	0	0	0.95431	3.98916	1.0955	3.66583	6.13538	3.25706
ENSG00000101096	13.6059	1.06945	0.491594	2.17547	0.0295952	0.718628	NFATC2	8.8842	4.8057	9.84065	18.1319	19.9458	10.955	18.3291	16.361	15.1996
ENSG00000156966	10.4944	1.39572	0.643208	2.16994	0.0300117	0.718628	B3GNT7	2.9614	4.8057	5.90439	19.0862	8.97561	7.66847	8.24811	19.4287	17.371
ENSG00000108556	8.63249	1.35093	0.624013	2.16491	0.0303948	0.720936	CHRNE	5.9228	1.92228	4.92032	8.58879	12.9648	10.955	9.16457	10.2256	13.0282
ENSG00000174827	8.313	1.33287	0.619246	2.15241	0.0313651	0.730368	PDZK1	3.94854	2.88342	6.88845	9.5431	12.9648	12.0505	6.4152	8.18051	11.9425
ENSG00000004468	3.99137	3.10714	1.45222	2.13957	0.0323895	0.736495	CD38	0.987134	0	0	1.90862	5.98374	1.0955	8.24811	12.2708	5.42843
ENSG00000162897	2.30843	3.79979	1.7773	2.13795	0.0325205	0.738489	FCAMR	0.987134	0	0	9.5431	4.98645	0	0.916457	0	4.34274
ENSG00000049249	2.65049	2.83566	1.33049	2.13129	0.0330653	0.744201	TNFRSF9	0	0.961141	0.984065	7.63448	3.98916	2.19099	1.83291	4.09026	2.17137
ENSG00000131620	3.90679	2.14128	1.01995	2.0994	0.0357815	0.765959	ANO1	0	0.961141	2.95219	3.81724	7.97832	5.47748	4.58228	6.13538	3.25706
ENSG00000260729	4.2183	2.14038	1.02785	2.08239	0.037307	0.775895	AC009690.1	1.97427	1.92228	0	2.86293	9.9729	4.38199	7.33165	4.09026	5.42843
ENSG00000091513	16.1363	1.03676	0.505677	2.05024	0.0403409	0.792756	TF	6.90994	7.68913	7.87252	18.1319	19.9458	7.66847	24.7443	32.7221	19.5423
ENSG00000090339	1.76213	3.25624	1.59486	2.0417	0.0411812	0.796876	ICAM1	0	0.961141	0	3.81724	3.98916	2.19099	1.83291	3.06769	0
ENSG00000122735	8.54535	1.36722	0.672987	2.03157	0.0421976	0.797946	DNAI1	2.9614	3.84456	2.95219	7.63448	11.9675	5.47748	14.6633	13.2933	14.1139
ENSG00000148483	11.8606	1.4058	0.696723	2.01773	0.0436189	0.801433	TMEM236	6.90994	3.84456	7.87252	24.8121	21.9404	2.19099	10.9975	18.4062	9.77117
ENSG00000156194	7.08576	1.63285	0.809614	2.01683	0.0437137	0.801433	PPEF2	1.97427	1.92228	1.96813	6.68017	5.98374	5.47748	9.16457	14.3159	16.2853
ENSG00000163673	3.01052	2.63885	1.31602	2.00517	0.0449446	0.804045	DCLK3	1.97427	0	0	2.86293	4.98645	4.38199	4.58228	6.13538	2.17137
ENSG00000163701	10.1146	1.2626	0.634287	1.99058	0.0465276	0.8155	IL17RE	7.89707	6.72799	1.96813	19.0862	14.9594	5.47748	11.9139	14.3159	8.68548
ENSG00000188993	15.5771	1.02863	0.518719	1.98301	0.0473658	0.819273	LRRC66	10.8585	9.61141	5.90439	23.8578	22.9377	6.57298	19.2456	18.4062	22.7994
ENSG00000159899	5.7672	1.55793	0.786494	1.98085	0.0476076	0.819273	NPR2	3.94854	0.961141	2.95219	11.4517	5.98374	5.47748	7.33165	5.11282	8.68548
ENSG00000005243	4.25514	2.10692	1.06699	1.97464	0.0483085	0.824073	COPZ2	1.97427	0	1.96813	9.5431	4.98645	2.19099	2.74937	5.11282	9.77117
ENSG00000171931	1.71719	3.13994	1.59285	1.97127	0.0486934	0.824073	FBXW10	0	0	0.984065	2.86293	0.99729	5.47748	0.916457	2.04513	2.17137

## Sheet: POU3F4 p.C327X vs. POU3F4 WT
	baseMean	log2FoldChange	lfcSE	stat	pvalue	padj	gene_name	Ctrl1_normCounts	Ctrl2_normCounts	Ctrl3_normCounts	POU3F4 C327*_1_normCounts	POU3F4 C327*_2_normCounts	POU3F4 C327*_3_normCounts	POU3F4 WT_1_normCounts	POU3F4 WT_2_normCounts	POU3F4 WT_3_normCounts
ENSG00000132357	20.6299	-2.58113	0.493546	-5.22978	1.69716e-07	0.00289434	CARD6	5.9228	11.5337	9.84065	3.81724	4.98645	14.2415	34.8254	60.3313	40.1703
ENSG00000244405	44.8644	-1.74442	0.356307	-4.89585	9.78834e-07	0.00834652	ETV5	11.8456	12.4948	13.7769	34.3552	34.9052	14.2415	59.5697	122.708	99.883
ENSG00000173110	24.4205	2.48273	0.538119	4.61372	3.9552e-06	0.0178125	HSPA6	3.94854	5.76684	4.92032	108.791	39.8916	25.1964	9.16457	11.2482	10.8569
ENSG00000175832	9.57205	-3.12939	0.680223	-4.60053	4.21412e-06	0.0178125	ETV4	0.987134	3.84456	1.96813	2.86293	1.99458	3.28649	17.4127	25.5641	28.2278
ENSG00000163817	10.6498	-2.66118	0.584149	-4.55565	5.22239e-06	0.0178125	SLC6A20	0.987134	2.88342	2.95219	3.81724	4.98645	3.28649	21.995	24.5415	30.3992
ENSG00000176171	1951.78	-0.264994	0.0624282	-4.24478	2.18811e-05	0.0621934	BNIP3	1844.95	1748.32	1765.41	1874.27	1740.27	1931.36	2235.24	2288.5	2137.71
ENSG00000162775	1427.47	0.375686	0.0947432	3.96531	7.32996e-05	0.176936	RBM15	1306.97	1324.45	1393.44	1792.19	1754.23	1434	1246.38	1201.51	1394.02
ENSG00000102387	32.8665	1.53744	0.390653	3.93557	8.30003e-05	0.176936	TAF7L	19.7427	17.3005	25.5857	84.9336	58.8401	29.5784	21.995	20.4513	17.371
ENSG00000187775	43.5361	1.37864	0.374346	3.6828	0.000230687	0.410133	DNAH17	19.7427	16.3394	30.506	106.883	84.7697	42.7244	21.995	27.6092	41.256
ENSG00000115414	624.179	0.431661	0.117549	3.67218	0.000240491	0.410133	FN1	597.216	756.418	643.578	672.789	795.838	610.191	530.629	507.192	503.758
ENSG00000166004	1912.5	0.310528	0.0891662	3.48258	0.000496616	0.722555	CEP295	1746.24	1813.67	1816.58	2437.31	2225.95	1887.54	1703.69	1848.8	1732.75
ENSG00000150347	729.905	-0.262735	0.0755794	-3.47628	0.000508424	0.722555	ARID5B	716.659	758.34	691.797	652.748	685.138	662.775	767.074	816.006	818.607
ENSG00000111678	480.671	-0.437885	0.127096	-3.44531	0.000570409	0.748289	C12orf57	434.339	464.231	458.574	450.435	332.098	478.732	540.71	618.651	548.271
ENSG00000068028	623.294	0.442448	0.129199	3.42456	0.000615803	0.750136	RASSF1	532.065	482.493	523.522	924.727	803.816	615.669	546.208	599.223	581.927
ENSG00000110723	313.638	0.4231	0.124383	3.40158	0.000669971	0.761712	EXPH5	321.806	340.244	294.235	354.049	409.886	304.548	263.94	265.867	268.164
ENSG00000162408	1389.15	0.260641	0.0779652	3.34304	0.000828667	0.85762	NOL9	1449.11	1458.05	1504.63	1586.06	1474	1349.65	1293.12	1244.46	1143.23
ENSG00000133069	279.35	-0.393685	0.118502	-3.32219	0.000893139	0.85762	TMCC2	256.655	243.169	276.522	251.938	246.331	251.964	293.266	325.175	369.133
ENSG00000100867	443.011	0.956205	0.293765	3.255	0.00113393	0.85762	DHRS2	313.909	238.363	227.319	953.356	729.019	433.817	340.005	369.146	382.161
ENSG00000177663	894.571	0.384511	0.118178	3.25365	0.00113931	0.85762	IL17RA	892.369	922.695	932.893	906.595	1207.72	888.448	811.064	689.208	800.15
ENSG00000196247	1138.6	0.227628	0.0701946	3.24282	0.00118354	0.85762	ZNF107	1047.35	1085.13	1065.74	1300.73	1331.38	1168.89	1075.92	1111.53	1060.71
ENSG00000099330	181.78	-0.435105	0.134438	-3.23648	0.00121015	0.85762	OCEL1	197.427	157.627	175.163	159.37	147.599	163.229	209.869	208.603	217.137
ENSG00000012171	62.6927	-0.789689	0.244892	-3.22464	0.0012613	0.85762	SEMA3B	34.5497	46.1348	51.1714	65.8474	55.8483	36.1514	85.2305	99.1887	90.1119
ENSG00000213853	1245.28	0.341088	0.106288	3.20909	0.00133155	0.85762	EMP2	1247.74	1357.13	1330.46	1299.77	1602.65	1161.23	1111.66	1048.13	1048.77
ENSG00000140254	2.49334	-4.78636	1.5011	-3.18856	0.00142983	0.85762	DUOXA1	2.9614	1.92228	1.96813	0	0	0	2.74937	3.06769	9.77117
ENSG00000161558	265.158	-0.344934	0.108313	-3.18462	0.00144945	0.85762	TMEM143	277.385	261.43	264.713	243.349	231.371	222.386	299.681	301.656	284.449
ENSG00000133863	1376.79	0.226563	0.0713868	3.17374	0.0015049	0.85762	TEX15	1389.88	1513.8	1577.46	1338.9	1472	1454.82	1229.89	1198.45	1215.97
ENSG00000104765	958.736	-0.259495	0.0826198	-3.14084	0.00168465	0.85762	BNIP3L	985.16	907.317	959.463	882.737	786.862	960.75	1050.26	1061.42	1034.66
ENSG00000154370	2488.24	0.231752	0.0740054	3.13155	0.00173884	0.85762	TRIM11	2576.42	2210.62	2297.79	2913.51	2782.44	2571.13	2362.63	2298.72	2380.91
ENSG00000141294	26.3738	-1.03078	0.331564	-3.10885	0.00187819	0.85762	LRRC46	21.7169	22.1062	14.761	21.9491	16.9539	19.7189	33.9089	44.9928	41.256
ENSG00000108384	1185.42	-0.229489	0.0739114	-3.10493	0.00190327	0.85762	RAD51C	1074	1136.07	1099.2	1156.62	1085.05	1144.79	1259.21	1272.07	1441.79
ENSG00000164694	145.299	0.472866	0.152445	3.10188	0.00192294	0.85762	FNDC1	150.044	148.016	135.801	164.141	194.472	148.987	123.722	116.572	125.939
ENSG00000241360	139.999	-0.523259	0.169502	-3.08704	0.0020216	0.85762	PDXP	152.019	162.433	153.514	91.6138	105.713	128.173	141.134	180.994	144.396
ENSG00000179598	494.894	0.282712	0.091924	3.0755	0.00210149	0.85762	PLD6	484.683	471.92	483.176	525.825	610.342	518.17	463.727	448.906	447.302
ENSG00000168003	5616.49	0.40174	0.130645	3.07504	0.00210471	0.85762	SLC3A2	5342.37	5749.54	5092.53	6370.98	8085.03	5101.73	4714.25	4740.61	5351.34
ENSG00000119777	2085.13	0.271648	0.0889209	3.05494	0.00225108	0.85762	TMEM214	2100.62	2067.41	1981.91	2186.33	2647.81	2065.01	1846.66	1918.33	1952.06
ENSG00000170385	1800.32	0.311619	0.102156	3.05043	0.00228514	0.85762	SLC30A1	1746.24	1846.35	1761.48	1792.19	2392.5	1822.91	1588.22	1649.4	1603.56
ENSG00000110619	1975.46	0.253675	0.0831683	3.05014	0.00228738	0.85762	CARS	1920.96	1965.53	1875.63	2441.13	2131.21	1960.94	1765.1	1790.51	1928.18
ENSG00000110400	755.997	0.311815	0.102352	3.04649	0.0023153	0.85762	NECTIN1	763.054	840.998	764.618	744.362	942.439	770.134	694.674	661.599	622.098
ENSG00000173214	489.808	0.50076	0.164952	3.03579	0.00239907	0.85762	MFSD4B	459.017	580.529	658.339	538.231	647.241	402.047	371.165	380.394	371.304
ENSG00000007341	597.536	0.346854	0.115053	3.01474	0.00257199	0.85762	ST7L	583.396	581.49	531.395	684.241	802.819	572.945	526.963	541.959	552.614
ENSG00000101203	16.2289	-1.37858	0.457427	-3.01376	0.00258029	0.85762	COL20A1	9.87134	11.5337	12.7928	12.406	13.9621	4.38199	20.1621	32.7221	28.2278
ENSG00000174227	1425.72	0.392411	0.130956	2.9965	0.00273096	0.85762	PIGG	1372.12	1267.74	1471.18	1481.09	2085.33	1382.52	1224.39	1247.53	1299.56
ENSG00000128563	1139.55	0.24541	0.0820301	2.99171	0.00277419	0.85762	PRKRIP1	1092.76	954.413	1027.36	1314.09	1394.21	1186.42	1121.74	1053.24	1111.74
ENSG00000090238	148.624	-0.445565	0.149189	-2.98657	0.00282123	0.85762	YPEL3	138.199	143.21	131.865	132.649	126.656	131.46	151.215	190.197	192.166
ENSG00000173273	2017.77	-0.157962	0.0529884	-2.98107	0.00287241	0.85762	TNKS	2021.65	2156.8	2092.12	1842.77	1877.9	1899.59	2099.6	2085.01	2084.52
ENSG00000145248	41.4602	0.833264	0.280138	2.97448	0.0029349	0.85762	SLC10A4	40.4725	50.9405	43.2988	54.3957	57.8428	40.5334	31.1595	31.6995	22.7994
ENSG00000120594	438.493	0.366557	0.123712	2.96298	0.00304678	0.85762	PLXDC2	492.58	473.842	432.988	429.44	573.442	431.626	387.661	357.897	366.962
ENSG00000186222	586.175	-0.278172	0.0939642	-2.9604	0.00307237	0.85762	BLOC1S4	599.19	659.343	627.833	514.373	456.759	560.894	592.031	627.854	637.297
ENSG00000103489	159.449	0.454367	0.153947	2.95146	0.00316279	0.85762	XYLT1	157.941	199.917	156.466	160.324	179.512	192.807	128.304	136.001	123.768
ENSG00000204025	2.11006	-4.43597	1.50563	-2.94626	0.0032164	0.85762	TRPC5OS	1.97427	1.92228	2.95219	0	0	0	2.74937	6.13538	3.25706
ENSG00000134575	584.417	0.387002	0.131653	2.93955	0.00328688	0.85762	ACP2	583.396	591.102	570.757	611.713	806.808	571.849	462.811	482.65	578.67
ENSG00000003249	932.205	-0.22974	0.078266	-2.93537	0.00333146	0.85762	DBNDD1	945.674	901.55	933.877	888.463	782.873	911.453	1054.84	992.91	978.202
ENSG00000149257	1876.85	0.344582	0.117656	2.92873	0.00340345	0.85762	SERPINH1	1849.89	1753.12	1776.24	1865.68	2653.79	1920.41	1670.7	1612.58	1789.21
ENSG00000188404	5.24006	-4.19558	1.43581	-2.92209	0.00347687	0.85762	SELL	2.9614	0.961141	3.93626	0	0.99729	1.0955	32.9924	2.04513	2.17137
ENSG00000120942	682.85	0.303026	0.104383	2.90301	0.00369592	0.85762	UBIAD1	729.492	733.35	680.973	646.068	853.681	710.977	609.444	608.426	573.242
ENSG00000128242	10.6521	-1.50537	0.522155	-2.88299	0.00393918	0.85762	GAL3ST1	6.90994	3.84456	6.88845	5.72586	6.98103	7.66847	14.6633	21.4738	21.7137
ENSG00000010361	886.466	-0.203022	0.0704219	-2.88294	0.00393982	0.85762	FUZ	819.321	843.882	892.547	870.331	812.792	836.959	955.864	952.007	994.487
ENSG00000111266	1629.18	0.187644	0.0651103	2.88195	0.00395226	0.85762	DUSP16	1589.29	1615.68	1561.71	1893.35	1673.45	1701.31	1538.73	1524.64	1564.47
ENSG00000087074	734.453	0.379153	0.131734	2.87818	0.00399973	0.85762	PPP1R15A	601.164	713.166	623.897	1085.05	808.802	746.033	653.434	655.464	723.066
ENSG00000065600	544.966	0.34453	0.119871	2.87417	0.00405091	0.85762	TMEM206	553.782	615.13	536.315	530.597	712.065	546.653	445.398	481.628	483.13
ENSG00000132002	2562.21	0.285619	0.0996392	2.86653	0.00414996	0.85762	DNAJB1	2472.77	2300.97	2374.55	3419.29	2482.26	2838.43	2362.63	2383.6	2425.42
ENSG00000105767	238.422	0.450324	0.157155	2.86547	0.00416388	0.85762	CADM4	245.796	264.314	221.415	238.578	333.095	244.296	184.208	186.107	227.994
ENSG00000131374	1047.31	-0.28964	0.101111	-2.86458	0.00417564	0.85762	TBC1D5	1020.7	1230.26	1040.16	910.412	817.778	1033.05	1097.92	1162.66	1112.83
ENSG00000213015	359.335	-0.298423	0.104357	-2.85964	0.00424127	0.85762	ZNF580	355.368	318.138	340.486	329.237	337.084	328.649	394.993	377.326	452.731
ENSG00000087087	7237.14	0.178889	0.0625583	2.85957	0.00424222	0.85762	SRRT	7032.34	6663.59	6909.12	8089.69	8302.44	7248.9	6875.26	6788.8	7224.15
ENSG00000188493	1148.05	-0.194785	0.0681419	-2.85852	0.00425621	0.85762	C19orf54	1136.19	1114.92	1092.31	1157.58	1018.23	1082.35	1230.8	1235.26	1264.82
ENSG00000130254	2470.45	0.23654	0.0827886	2.85716	0.00427448	0.85762	SAFB2	2332.6	2215.43	2359.79	2898.24	2971.93	2417.76	2283.81	2281.34	2473.19
ENSG00000175643	901.282	-0.252109	0.0882891	-2.8555	0.00429698	0.85762	RMI2	948.636	940.957	888.61	811.164	720.044	903.784	933.87	994.955	969.517
ENSG00000089820	48.0429	-0.661541	0.232407	-2.84647	0.00442063	0.85762	ARHGAP4	32.5754	32.6788	33.4582	48.6698	39.8916	40.5334	69.6507	65.4441	69.4838
ENSG00000164128	17.0881	1.31908	0.464335	2.84079	0.00450019	0.85762	NPY1R	13.8199	17.3005	19.6813	18.1319	28.9214	26.2919	8.24811	5.11282	16.2853
ENSG00000167311	77.9212	0.644854	0.227218	2.83804	0.00453917	0.85762	ART5	72.0608	72.0856	83.6455	79.2078	122.667	86.5442	50.4051	69.5344	65.1411
ENSG00000204388	5364.68	0.285452	0.10075	2.83328	0.00460735	0.85762	HSPA1B	5430.22	4169.43	5010.86	6824.27	5493.08	6178.6	5136.74	5106.69	4932.27
ENSG00000113161	3860.38	0.327733	0.116139	2.8219	0.00477396	0.85762	HMGCR	3753.08	4180.96	3641.04	3805.79	5286.64	3801.37	3391.81	3315.15	3567.56
ENSG00000071655	3242.45	-0.127052	0.0450493	-2.82029	0.00479802	0.85762	MBD3	3334.54	3244.81	3300.55	3089.1	3085.62	3052.05	3419.3	3311.06	3345
ENSG00000172554	28.2972	0.925099	0.328023	2.82023	0.00479898	0.85762	SNTG2	32.5754	39.4068	31.4901	35.3095	31.9133	31.7694	16.4962	19.4287	16.2853
ENSG00000135870	1087.89	0.247856	0.0879375	2.81855	0.00482415	0.85762	RC3H1	1067.09	1196.62	1187.77	1229.15	1195.75	1015.53	991.606	932.578	974.945
ENSG00000124785	1050.94	-0.186284	0.0661036	-2.81806	0.00483151	0.85762	NRN1	1017.73	1086.09	1031.3	958.128	983.328	1016.62	1111.66	1095.17	1158.43
ENSG00000177606	7500.53	0.170663	0.0606669	2.81311	0.00490647	0.85762	JUN	6989.89	6847.17	6924.86	8960.97	7899.54	7889.76	7289.5	7164.08	7539
ENSG00000054267	2256.62	0.205311	0.073031	2.81129	0.00493441	0.85762	ARID4B	2130.23	2151.99	2257.44	2511.74	2646.81	2214	2138.09	2073.76	2185.48
ENSG00000100263	869.741	0.317847	0.113195	2.80796	0.00498566	0.85762	RHBDD3	798.591	772.757	846.296	964.808	1185.78	850.105	752.411	841.57	815.349
ENSG00000168282	2295.41	0.27818	0.0992882	2.80174	0.00508279	0.85762	MGAT2	2304.96	2363.45	2342.07	2256.94	2975.91	2246.86	2068.44	2067.62	2032.4
ENSG00000144867	2457.23	0.311504	0.111183	2.80172	0.00508312	0.85762	SRPRB	2382.94	2576.82	2289.92	2423.95	3333.94	2473.63	2176.58	2154.54	2302.74
ENSG00000143156	540.466	-0.260975	0.0933584	-2.79541	0.00518333	0.85762	NME7	501.464	563.228	518.602	488.607	454.764	549.939	591.115	597.177	599.298
ENSG00000169783	459.992	0.276723	0.0993573	2.78513	0.00535059	0.85762	LINGO1	450.133	485.376	440.861	491.47	557.485	464.49	424.32	393.687	432.103
ENSG00000023171	201.376	0.345529	0.124177	2.78256	0.00539311	0.85762	GRAMD1B	206.311	210.49	195.829	220.446	239.35	211.431	180.542	166.678	181.309
ENSG00000126005	481.529	-0.272707	0.098083	-2.78037	0.00542974	0.85762	MMP24OS	559.705	487.298	488.096	444.709	384.954	438.199	520.547	518.44	491.815
ENSG00000169905	2809.74	0.220639	0.0794582	2.77679	0.00548989	0.85762	TOR1AIP2	2832.09	2820.95	2779	2969.81	3401.76	2698.21	2564.25	2594.25	2627.36
ENSG00000050393	1154.52	-0.215145	0.0775095	-2.77573	0.00550786	0.85762	MCUR1	1183.57	1296.58	1231.06	1027.79	947.426	1117.41	1218.89	1212.76	1155.17
ENSG00000187187	262.573	0.3467	0.12493	2.77516	0.00551748	0.85762	ZNF546	239.874	246.052	282.427	299.653	325.117	267.301	219.033	254.618	229.08
ENSG00000184207	1200.5	-0.192177	0.0693282	-2.77199	0.00557141	0.85762	PGP	1242.8	1172.59	1189.73	1040.2	1152.87	1167.8	1241.8	1305.81	1290.88
ENSG00000110660	1463.24	0.312334	0.112852	2.76765	0.00564618	0.85762	SLC35F2	1426.41	1427.29	1381.63	1470.59	2021.51	1455.91	1291.29	1356.94	1337.56
ENSG00000116133	10604.6	0.333971	0.120916	2.76201	0.0057447	0.85762	DHCR24	10734.1	11271.3	10457.7	9845.62	14751.9	10520.1	9237.88	9034.35	9588.77
ENSG00000111877	1386.51	0.178686	0.0647685	2.75884	0.00580068	0.85762	MCM9	1437.27	1450.36	1376.71	1498.27	1436.1	1427.43	1316.95	1329.33	1206.2
ENSG00000250091	25.1253	-1.01603	0.368361	-2.75824	0.00581142	0.85762	DNAH10OS	28.6269	25.9508	15.745	20.0405	13.9621	17.5279	32.076	43.9703	28.2278
ENSG00000112473	2721.47	0.327037	0.118714	2.75484	0.0058721	0.85762	SLC39A7	2803.46	2726.76	2586.12	2780.86	3758.79	2572.23	2416.7	2292.59	2555.7
ENSG00000197748	80.3141	-0.555496	0.201886	-2.75153	0.00593174	0.85762	CFAP43	56.2666	65.3576	51.1714	88.7509	70.8076	62.4433	97.1444	111.459	119.425
ENSG00000184545	415.305	0.498781	0.181398	2.74965	0.00596598	0.85762	DUSP8	320.818	269.119	305.06	758.677	497.648	407.525	390.411	382.439	406.046
ENSG00000184304	566.133	-0.221296	0.0807227	-2.74143	0.00611717	0.85762	PRKD1	577.473	609.363	583.55	502.922	493.659	538.984	591.115	587.974	610.155
ENSG00000136271	2963.14	0.147884	0.0539997	2.7386	0.00617009	0.85762	DDX56	2918.95	2755.59	2854.77	3260.88	3211.27	3059.72	2823.6	2813.07	2970.43
